# Supplementary material for: Redox activation of ATM enhances GSNOR translation to sustain mitophagy and tolerance to oxidative stress
Source: EMBO Rep. 2020 Nov 27;22(1):e50500. doi: 10.15252/embr.202050500 (PMC7788447; doi:10.15252/embr.202050500)
Supplement: Supplementary file 3 — Source Data for Expanded View [file EMBR-22-e50500-s011.zip]

Archive with 11 entries (7 files):
- EV_Figure_Source_Data/
- EV_Figure_Source_Data/FigureEV4_numeric values and statistics.xlsx
- EV_Figure_Source_Data/EMBOR-2020-50500V3-FigureEV1_Source_Data-sd/
- EV_Figure_Source_Data/EMBOR-2020-50500V3-FigureEV1_Source_Data-sd/FigureEV1_uncropped gels.pdf
- EV_Figure_Source_Data/EMBOR-2020-50500V3-FigureEV1_Source_Data-sd/FigureEV1_numeric values and statistics.xlsx
- EV_Figure_Source_Data/EMBOR-2020-50500V3-FigureEV3_Source_Data-sd/
- EV_Figure_Source_Data/EMBOR-2020-50500V3-FigureEV3_Source_Data-sd/FigureEV3_numeric values and statistics.xlsx
- EV_Figure_Source_Data/EMBOR-2020-50500V3-FigureEV3_Source_Data-sd/FigureEV3_uncropped gels.pdf
- EV_Figure_Source_Data/EMBOR-2020-50500V3-FigureEV2_Source_Data-sd/
- EV_Figure_Source_Data/EMBOR-2020-50500V3-FigureEV2_Source_Data-sd/FigureEV2_numeric values and statistics.xlsx
- EV_Figure_Source_Data/EMBOR-2020-50500V3-FigureEV2_Source_Data-sd/FigureEV2_uncropped gels.pdf
