# Supplementary material for: Redox activation of ATM enhances GSNOR translation to sustain mitophagy and tolerance to oxidative stress
Source: EMBO Rep. 2020 Nov 27;22(1):e50500. doi: 10.15252/embr.202050500 (PMC7788447; doi:10.15252/embr.202050500)
Supplement: Supplementary file 3 — Source Data for Expanded View [file EMBR-22-e50500-s011.zip › EV_Figure_Source_Data/FigureEV4_numeric values and statistics.xlsx]

## Sheet: FigEV4
FIG EV4B
%mito/LC3 particles	WT ctr	Ra ctr	wt clq	Ra clq	WT cccp	Ra cccp	WT cccp+clq	Ra cccp+clq			Column B	Ra ctr		Column D	Ra clq		Column F	Ra cccp		Column H	Ra cccp+clq
	5.26	1.12	4.13	5.35	0	2.76	10.85	11.11			vs.	vs.		vs.	vs.		vs.	vs.		vs.	vs.
	1.38	1.07	5.29	3.9	0	3.64	4.86	6.08			Column A	WT ctr		Column C	wt clq		Column E	WT cccp		Column G	WT cccp+clq
	1.69	2.16	3.3	4.13	0.66	5.42	9.73	6.76
	1.06	1.36	4.55	1.88	0.6	3.13	13.22	5.06			Unpaired t test			Unpaired t test			Unpaired t test			Unpaired t test
	1.16	0.78	5.3	0	3.94	1.71	7.88	4.12			P value	0.7623		P value	0.8891		P value	0.5983		P value	0.0766
	0.8	0.3	4.82	0.67	2.82	2.48	13.79	5.48			P value summary	ns		P value summary	ns		P value summary	ns		P value summary	ns
	0	2.19	3.97	3.93	2.99	3.6	3.37	4.55			Significantly different (P < 0.05)?	No		Significantly different (P < 0.05)?	No		Significantly different (P < 0.05)?	No		Significantly different (P < 0.05)?	No
	2.38	2.5	0.84	7.81	0	7.05	8.61	9.41			One- or two-tailed P value?	Two-tailed		One- or two-tailed P value?	Two-tailed		One- or two-tailed P value?	Two-tailed		One- or two-tailed P value?	Two-tailed
	1.2	1.91	1.75	3.28	3.85	4.36	10.29	5.06			t, df	t=0.3077, df=16		t, df	t=0.1413, df=19		t, df	t=0.5340, df=24		t, df	t=1.844, df=26
				1.81	5.94	1.11	7.1	6.59
				8.05	3.88		7.52	5.71
				2.84	4.49		6.9	4.92
					7.28		4.56	6.16
					4.58		3.37	4.35
					4.89
					3.34
