# Supplementary material for: Redox activation of ATM enhances GSNOR translation to sustain mitophagy and tolerance to oxidative stress
Source: EMBO Rep. 2020 Nov 27;22(1):e50500. doi: 10.15252/embr.202050500 (PMC7788447; doi:10.15252/embr.202050500)
Supplement: Supplementary file 3 — Source Data for Expanded View [file EMBR-22-e50500-s011.zip › EV_Figure_Source_Data/EMBOR-2020-50500V3-FigureEV1_Source_Data-sd/FigureEV1_numeric values and statistics.xlsx]

## Sheet: Fig EV1
FIG EV1B
GSNOR/Vinculin	Ctr	H2O2	Ctr	H2O2	Ctr	H2O2			Column B	H2O2		Column D	H2O2		Column F	H2O2
	1	1.61624	1	0.80593	1	1.29511			vs.	vs.		vs.	vs.		vs.	vs.
	1	0.909443	1	0.824752	1	1.5388			Column A	Ctr		Column C	Ctr		Column E	Ctr
	1	1.15916	1	0.927405	1	1.30125
									Paired t test			Paired t test			Paired t test
									P value	0.385		P value	0.0598		P value	0.0421
									P value summary	ns		P value summary	ns		P value summary	*
									Significantly different (P < 0.05)?	No		Significantly different (P < 0.05)?	No		Significantly different (P < 0.05)?	Yes
									One- or two-tailed P value?	Two-tailed		One- or two-tailed P value?	Two-tailed		One- or two-tailed P value?	Two-tailed
									t, df	t=1.103, df=2		t, df	t=3.902, df=2		t, df	t=4.716, df=2
									Number of pairs	3		Number of pairs	3		Number of pairs	3
