# Supplementary material for: Redox activation of ATM enhances GSNOR translation to sustain mitophagy and tolerance to oxidative stress
Source: EMBO Rep. 2020 Nov 27;22(1):e50500. doi: 10.15252/embr.202050500 (PMC7788447; doi:10.15252/embr.202050500)
Supplement: Supplementary file 3 — Source Data for Expanded View [file EMBR-22-e50500-s011.zip › EV_Figure_Source_Data/EMBOR-2020-50500V3-FigureEV3_Source_Data-sd/FigureEV3_numeric values and statistics.xlsx]

## Sheet: FigEV3
FIG EV3A
D-loop/gActin	Normoxia	Hypoxia 4h	Hypoxia 8h						Column B	Hypoxia 4h		Column C	Hypoxia 8h
	1	0.149765	0.0722812						vs.	vs.		vs.	vs.
	1	0.194563	0.070214						Column A	Normoxia		Column A	Normoxia
	1	0.278368	0.073715
	1	0.360684	0.527351						Unpaired t test			Unpaired t test
	1	0.356644	0.499207						P value	<0.0001		P value	<0.0001
	1	0.380758	0.557913						P value summary	****		P value summary	****
									Significantly different (P < 0.05)?	Yes		Significantly different (P < 0.05)?	Yes
									One- or two-tailed P value?	Two-tailed		One- or two-tailed P value?	Two-tailed
									t, df	t=18.11, df=10		t, df	t=6.844, df=10
FIG EV3C
DCF	Normoxia 4h	Hypoxia 4h	Normoxia 8h	Hypoxia 8h					Column B	Hypoxia 4h		Column D	Hypoxia 8h
	1	0.203426	1	0.171682					vs.	vs.		vs.	vs.
	1	0.260438	1	0.198675					Column A	Normoxia 4h		Column C	Normoxia 8h
	1	0.220487	1	0.190685
									Unpaired t test			Unpaired t test
									P value	<0.0001		P value	<0.0001
									P value summary	****		P value summary	****
									Significantly different (P < 0.05)?	Yes		Significantly different (P < 0.05)?	Yes
									One- or two-tailed P value?	Two-tailed		One- or two-tailed P value?	Two-tailed
									t, df	t=45.69, df=4		t, df	t=101.6, df=4
FIG EV3E
D-loop/gActin	CTR	AO 4h	AO 8h						Column B	AO 4h		Column C	AO 8h
	1	0.849906	0.496016						vs.	vs.		vs.	vs.
	1	0.803739	0.455062						Column A	CTR		Column A	CTR
	1	0.721328	0.458841
									Unpaired t test			Unpaired t test
									P value	0.0052		P value	<0.0001
									P value summary	**		P value summary	****
									Significantly different (P < 0.05)?	Yes		Significantly different (P < 0.05)?	Yes
									One- or two-tailed P value?	Two-tailed		One- or two-tailed P value?	Two-tailed
									t, df	t=5.540, df=4		t, df	t=40.56, df=4
FIG EV3G
DCF	CTR	AO 4h	AO 8h						Column B	AO 4h		Column C	AO 8h
	1	0.730996	0.51634						vs.	vs.		vs.	vs.
	1	0.721278	0.610927						Column A	CTR		Column A	CTR
	1	0.940685	0.544198
									Unpaired t test			Unpaired t test
									P value	0.0475		P value	<0.0001
									P value summary	*		P value summary	****
									Significantly different (P < 0.05)?	Yes		Significantly different (P < 0.05)?	Yes
									One- or two-tailed P value?	Two-tailed		One- or two-tailed P value?	Two-tailed
									t, df	t=2.827, df=4		t, df	t=15.78, df=4
FIG EV3I									Column B	CCCP 10uM 8h
DCF	CTR	CCCP 10uM 8h							vs.	vs.
	1	1.18171							Column A	CTR
	1	1.14089
	1	1.12644							Unpaired t test
									P value	0.0008
									P value summary	***
									Significantly different (P < 0.05)?	Yes
									One- or two-tailed P value?	Two-tailed
									t, df	t=9.045, df=4
FIG EV3J
MitoSox	CTR	CCCP 10uM 8h							Column B	CCCP 10uM 8h
	1	1.34391							vs.	vs.
	1	1.4789							Column A	CTR
	1	1.40356
									Unpaired t test
									P value	0.0005
									P value summary	***
									Significantly different (P < 0.05)?	Yes
									One- or two-tailed P value?	Two-tailed
									t, df	t=10.47, df=4
FIG EV3K	siscr	siscr	siGSNOR	siGSNOR	siATM	siATM			Column B	CCCP		Column D	CCCP		Column F	CCCP
D-Loop	CTR	CCCP	CTR	CCCP	CTR	CCCP			vs.	vs.		vs.	vs.		vs.	vs.
	1	0.55397	1.04488	1.10007	1.05653	0.969444			Column A	CTR		Column C	CTR		Column E	CTR
	1	0.513028	1.06295	1.03856	1.01595	0.950147
	1	0.486131	0.900371	1.04053	0.93163	0.930848			Unpaired t test			Unpaired t test			Unpaired t test
									P value	<0.0001		P value	0.3607		P value	0.2535
									P value summary	****		P value summary	ns		P value summary	ns
									Significantly different (P < 0.05)?	Yes		Significantly different (P < 0.05)?	No		Significantly different (P < 0.05)?	No
									One- or two-tailed P value?	Two-tailed		One- or two-tailed P value?	Two-tailed		One- or two-tailed P value?	Two-tailed
									t, df	t=24.45, df=4		t, df	t=1.031, df=4		t, df	t=1.333, df=4
