# Supplementary material for: Redox activation of ATM enhances GSNOR translation to sustain mitophagy and tolerance to oxidative stress
Source: EMBO Rep. 2020 Nov 27;22(1):e50500. doi: 10.15252/embr.202050500 (PMC7788447; doi:10.15252/embr.202050500)
Supplement: Supplementary file 3 — Source Data for Expanded View [file EMBR-22-e50500-s011.zip › EV_Figure_Source_Data/EMBOR-2020-50500V3-FigureEV2_Source_Data-sd/FigureEV2_numeric values and statistics.xlsx]

## Sheet: Fig EV2
FIG EV2A
GSNOR/Vinculin	Ctr	H2O2 100uM	H2O2 200uM				Column B	H2O2 100uM		Column C	H2O2 200uM
	1	1.09663	1.05164				vs.	vs.		vs.	vs.
	1	0.909443	1.11007				Column A	Ctr		Column A	Ctr
	1	1.15916	0.986548
							Paired t test			Paired t test
							P value	0.5392		P value	0.3002
							P value summary	ns		P value summary	ns
							Significantly different (P < 0.05)?	No		Significantly different (P < 0.05)?	No
							One- or two-tailed P value?	Two-tailed		One- or two-tailed P value?	Two-tailed
							t, df	t=0.7342, df=2		t, df	t=1.385, df=2
							Number of pairs	3		Number of pairs	3
pATM/ATM	Ctr	H2O2 100uM	H2O2 200uM				Column B	H2O2 100uM		Column C	H2O2 200uM
	1	2.84191	4.22143				vs.	vs.		vs.	vs.
	1	3.58042	5.5977				Column A	Ctr		Column A	Ctr
	1	2.9912	5.0698
							Paired t test			Paired t test
							P value	0.0109		P value	0.0101
							P value summary	*		P value summary	*
							Significantly different (P < 0.05)?	Yes		Significantly different (P < 0.05)?	Yes
							One- or two-tailed P value?	Two-tailed		One- or two-tailed P value?	Two-tailed
							t, df	t=9.483, df=2		t, df	t=9.886, df=2
							Number of pairs	3		Number of pairs	3
pCHK2/CHK2	Ctr	H2O2 100uM	H2O2 200uM				Column B	H2O2 100uM		Column C	H2O2 200uM
	1	1.51436	1.85308				vs.	vs.		vs.	vs.
	1	1.41292	2.59856				Column A	Ctr		Column A	Ctr
	1	1.78178	1.97316
							Paired t test			Paired t test
							P value	0.0353		P value	0.0386
							P value summary	*		P value summary	*
							Significantly different (P < 0.05)?	Yes		Significantly different (P < 0.05)?	Yes
							One- or two-tailed P value?	Two-tailed		One- or two-tailed P value?	Two-tailed
							t, df	t=5.178, df=2		t, df	t=4.940, df=2
							Number of pairs	3		Number of pairs	3
FIG EV2B
GSNOR/GAPDH	Ctr	H2O2	Ctr	H2O2			Column B	H2O2		Column D	H2O2
	1	2.49854	1	5.17156			vs.	vs.		vs.	vs.
	1	2.03558	1	3.57607			Column A	Ctr		Column C	Ctr
	1	2.267	1	4.27081
							Paired t test			Paired t test
							P value	0.0109		P value	0.0186
							P value summary	*		P value summary	*
							Significantly different (P < 0.05)?	Yes		Significantly different (P < 0.05)?	Yes
							One- or two-tailed P value?	Two-tailed		One- or two-tailed P value?	Two-tailed
							t, df	t=9.480, df=2		t, df	t=7.231, df=2
							Number of pairs	3		Number of pairs	3
pATM/ATM	Ctr	H2O2	Ctr	H2O2			Column B	H2O2		Column D	H2O2
	1	1.46758	1	4.58861			vs.	vs.		vs.	vs.
	1	1.86541	1	3.699			Column A	Ctr		Column C	Ctr
	1	1.65909	1	3.90061
							Paired t test			Paired t test
							P value	0.0286		P value	0.0076
							P value summary	*		P value summary	**
							Significantly different (P < 0.05)?	Yes		Significantly different (P < 0.05)?	Yes
							One- or two-tailed P value?	Two-tailed		One- or two-tailed P value?	Two-tailed
							t, df	t=5.781, df=2		t, df	t=11.37, df=2
							Number of pairs	3		Number of pairs	3
pCHK2/CHK2	Ctr	H2O2	Ctr	H2O2			Column B	H2O2		Column D	H2O2
	1	2.52785	1	2.27036			vs.	vs.		vs.	vs.
	1	1.92658	1	3.0021			Column A	Ctr		Column C	Ctr
	1	2.22032	1	2.565
							Paired t test			Paired t test
							P value	0.0195		P value	0.0169
							P value summary	*		P value summary	*
							Significantly different (P < 0.05)?	Yes		Significantly different (P < 0.05)?	Yes
							One- or two-tailed P value?	Two-tailed		One- or two-tailed P value?	Two-tailed
							t, df	t=7.056, df=2		t, df	t=7.586, df=2
							Number of pairs	3		Number of pairs	3
P-p53/p53	Ctr	H2O2	Ctr	H2O2			Column B	H2O2		Column D	H2O2
	1	1.84688	1	1.74144			vs.	vs.		vs.	vs.
	1	1.3527	1	1.55054			Column A	Ctr		Column C	Ctr
	1	1.66702	1	1.64595
							Paired t test			Paired t test
							P value	0.0499		P value	0.0072
							P value summary	*		P value summary	**
							Significantly different (P < 0.05)?	Yes		Significantly different (P < 0.05)?	Yes
							One- or two-tailed P value?	Two-tailed		One- or two-tailed P value?	Two-tailed
							t, df	t=4.309, df=2		t, df	t=11.72, df=2
							Number of pairs	3		Number of pairs	3
