# Supplementary material for: Redox activation of ATM enhances GSNOR translation to sustain mitophagy and tolerance to oxidative stress
Source: EMBO Rep. 2020 Nov 27;22(1):e50500. doi: 10.15252/embr.202050500 (PMC7788447; doi:10.15252/embr.202050500)
Supplement: Supplementary file 5 — Source Data for Figure 1 [file EMBR-22-e50500-s003.zip › Figure1_numeric values and statistics.xlsx]

## Sheet: Fig1
FIG 1A
	CTR 8h	H2O2 8h	CTR 24h	H2O2 24h			Column A	CTR 8h		Column C	CTR 24h
GSNOR/GAPDH	1	1.61	1	1.89			vs	vs		vs	vs
	1	2.32	1	1.95			Column B	H2O2 8h		Column D	H2O2 24h
	1	1.92	1	1.63
	1	1.95					Paired t test			Paired t test
							P value	0.0073		P value	0.0139
							P value summary	**		P value summary	*
							Are means signif. different? (P < 0.05)	Yes		Are means signif. different? (P < 0.05)	Yes
							One- or two-tailed P value?	Two-tailed		One- or two-tailed P value?	Two-tailed
							t, df	t=6.537 df=3		t, df	t=8.384 df=2
							Number of pairs	4		Number of pairs	3
FIG 1B
	CTR	H2O2 100uM	H2O2 200uM				Column A	CTR		Column A	CTR
GSNOR/GAPDH	1	2.32	3.76				vs	vs		vs	vs
	1	1.82	2.32				Column B	H2O2 100uM		Column C	H2O2 200uM
	1	2.36	4.05
							Paired t test			Paired t test
							P value	0.0215		P value	0.0471
							P value summary	*		P value summary	*
							Are means signif. different? (P < 0.05)	Yes		Are means signif. different? (P < 0.05)	Yes
							One- or two-tailed P value?	Two-tailed		One- or two-tailed P value?	Two-tailed
							t, df	t=6.716 df=2		t, df	t=4.443 df=2
							Number of pairs	3		Number of pairs	3
FIG 1C
							Column A	Ctr		Column B	H2O2
	Ctr	H2O2	H2O2+trig				vs.	vs.		vs.	vs.
HMOX	1	1.64	1.36				Column B	H2O2		Column C	H2O2+trig
	1	1.99	1.65
	1	1.84	1.35				Paired t test			Paired t test
							P value	0.0148		P value	0.0273
							P value summary	*		P value summary	*
							Significantly different (P < 0.05)?	Yes		Significantly different (P < 0.05)?	Yes
							One- or two-tailed P value?	Two-tailed		One- or two-tailed P value?	Two-tailed
							t, df	t=8.121, df=2		t, df	t=5.925, df=2
							Number of pairs	3		Number of pairs	3
GCL	1	1.48	1				Column A	ctr		Column B	h2o2
	11	1.8	1.03				vs.	vs.		vs.	vs.
	1	2.1	1.05				Column B	h2o2		Column C	h2o2+trig
							Paired t test			Paired t test
							P value	0.0473		P value	0.0431
							P value summary	*		P value summary	*
							Significantly different (P < 0.05)?	Yes		Significantly different (P < 0.05)?	Yes
							One- or two-tailed P value?	Two-tailed		One- or two-tailed P value?	Two-tailed
							t, df	t=4.432, df=2		t, df	t=4.659, df=2
							Number of pairs	3		Number of pairs	3
GSNOR	1	1.27	1.11				Column A	ctr		Column B	h2o2
	1	1.06	0.86				vs.	vs.		vs.	vs.
	1	1.17	1.19				Column B	h2o2		Column C	h2o2+trig
							Paired t test			Paired t test
							P value	0.1108		P value	0.2359
							P value summary	ns		P value summary	ns
							Significantly different (P < 0.05)?	No		Significantly different (P < 0.05)?	No
							One- or two-tailed P value?	Two-tailed		One- or two-tailed P value?	Two-tailed
							t, df	t=2.748, df=2		t, df	t=1.675, df=2
							Number of pairs	3		Number of pairs	3
FIG 1D
GSNOR	ctr	2h	4h	8h	16h	24h				ANOVA summary			Dunnett's multiple comparisons test	Mean Diff.	95.00% CI of diff.	Significant?	Summary	Adjusted P Value	A-?
	1	0.927	0.947	0.967	0.797	1.031				F	0.5391		ctr vs. 2h	0.072	-0.1535 to 0.2975	No	ns	0.8183	B	2h
	1	0.87	0.865	0.87	0.888	0.963				P value	0.7434		ctr vs. 4h	0.05033	-0.1751 to 0.2758	No	ns	0.9451	C	4h
	1	0.987	1.037	1.075	1.122	1.103				P value summary	ns		ctr vs. 8h	0.02933	-0.1961 to 0.2548	No	ns	0.9943	D	8h
										Significant diff. among means (P < 0.05)?	No		ctr vs. 16h	0.06433	-0.1611 to 0.2898	No	ns	0.8713	E	16h
										R squared	0.1834		ctr vs. 24h	-0.03233	-0.2578 to 0.1931	No	ns	0.9912	F	24h
										Brown-Forsythe test			Test details	Mean 1	Mean 2	Mean Diff.	SE of diff.	n1	n2	q	DF
										F (DFn, DFd)	1.008 (5, 12)		ctr vs. 2h	1	0.928	0.072	0.07771	3	3	0.9265	12
										P value	0.454		ctr vs. 4h	1	0.9497	0.05033	0.07771	3	3	0.6477	12
										P value summary	ns		ctr vs. 8h	1	0.9707	0.02933	0.07771	3	3	0.3775	12
										Are SDs significantly different (P < 0.05)?	No		ctr vs. 16h	1	0.9357	0.06433	0.07771	3	3	0.8278	12
													ctr vs. 24h	1	1.032	-0.03233	0.07771	3	3	0.4161	12
FIG 1E
	CTR	H2O2	TRIG+H2O2				Column A	CTR		Column A	CTR		Column C	TRIG+H2O2
GSNOR/GAPDH	1	1.74	1.88				vs	vs		vs	vs		vs.	vs.
	1	1.94	2.15				Column B	H2O2		Column C	TRIG+H2O2		Column B	H2O2
	1	1.43	1.88
							Paired t test			Paired t test			Paired t test
							P value	0.0417		P value	0.0085		P value	0.1048
							P value summary	*		P value summary	**		P value summary	ns
							Are means signif. different? (P < 0.05)	Yes		Are means signif. different? (P < 0.05)	Yes		Significantly different (P < 0.05)?	No
							One- or two-tailed P value?	Two-tailed		One- or two-tailed P value?	Two-tailed		One- or two-tailed P value?	Two-tailed
							t, df	t=4.741 df=2		t, df	t=10.78 df=2		t, df	t=2.841, df=2
							Number of pairs	3		Number of pairs	3		Number of pairs	3
FIG 1F
	CTR	H2O2	CHX	CHX+H2O2			Column A	CTR		Column B	H2O2		Column C	CHX
GSNOR/Vinculin	1	1.92	1.17	1.05			vs	vs		vs	vs		vs	vs
	1	1.3	1.18	0.59			Column B	H2O2		Column D	CHX+H2O2		Column D	CHX+H2O2
	1	2.04	1.19	1.11
	1	1.3	1.11	0.59			Paired t test			Paired t test			Paired t test
							P value	0.048		P value	0.0007		P value	0.0897
							P value summary	*		P value summary	***		P value summary	ns
							Are means signif. different? (P < 0.05)	Yes		Are means signif. different? (P < 0.05)	Yes		Are means signif. different? (P < 0.05)	No
							One- or two-tailed P value?	Two-tailed		One- or two-tailed P value?	Two-tailed		One- or two-tailed P value?	Two-tailed
							t, df	t=3.235 df=3		t, df	t=14.32 df=3		t, df	t=2.474 df=3
							Number of pairs	4		Number of pairs	4		Number of pairs	4
FIG 1G
	CTR	H2O2	MG132	MG132+H2O2			Column A	CTR		Column C	MG132		Column B	H2O2
GSNOR/Vinculin	1	1.95	1.65	2.03			vs	vs		vs.	vs.		vs.	vs.
	1	1.31	0.92	1.14			Column B	H2O2		Column D	MG132+H2O2		Column D	MG132+H2O2
	1	1.83	1.02	1.85
	1	1.28	0.93	1.39			Paired t test			Paired t test			Paired t test
							P value	0.0421		P value	0.0353		P value	0.8837
							P value summary	*		P value summary	*		P value summary	ns
							Are means signif. different? (P < 0.05)	Yes		Significantly different (P < 0.05)?	Yes		Significantly different (P < 0.05)?	No
							One- or two-tailed P value?	Two-tailed		One- or two-tailed P value?	Two-tailed		One- or two-tailed P value?	Two-tailed
							t, df	t=3.413 df=3		t, df	t=3.657, df=3		t, df	t=0.1591, df=3
							Number of pairs	4		Number of pairs	4		Number of pairs	4
FIG 1I
GSNOR (polysomes)	vehicle	8h	24h				Column B	8h		Column C	24h
	1	1.421	1.641				vs.	vs.		vs.	vs.
	1	1.566	1.821				Column A	vehicle		Column A	vehicle
	1	2.321	1.072
	1	2.587	1.943				Unpaired t test			Unpaired t test
	1	1.615	1.752				P value	0.001		P value	<0.0001
	1	1.755	1.855				P value summary	***		P value summary	****
			1.999				Significantly different (P < 0.05)?	Yes		Significantly different (P < 0.05)?	Yes
			2.17				One- or two-tailed P value?	Two-tailed		One- or two-tailed P value?	Two-tailed
							t, df	t=4.605, df=10		t, df	t=5.769, df=12
