# Supplementary material for: Redox activation of ATM enhances GSNOR translation to sustain mitophagy and tolerance to oxidative stress
Source: EMBO Rep. 2020 Nov 27;22(1):e50500. doi: 10.15252/embr.202050500 (PMC7788447; doi:10.15252/embr.202050500)
Supplement: Supplementary file 6 — Source Data for Figure 2 [file EMBR-22-e50500-s004.zip › Figure2_numeric values and statistics.xlsx]

## Sheet: Fig2
FIG 2A
pATM/atm	CTR	H2O2					Column A	CTR
	1	3.84					vs	vs
	1	2.42					Column B	H2O2
	1	1.87
	1	1.82					Paired t test
	1	2.03					P value	0.0059
	1	3.15					P value summary	**
							Are means signif. different? (P < 0.05)	Yes
							One- or two-tailed P value?	Two-tailed
							t, df	t=4.587 df=5
							Number of pairs	6
pCHK2/chk2	CTR	H2O2					Column A	CTR
	1	5.49					vs	vs
	1	2.82					Column B	H2O2
	1	1.87
	1	4.29					Paired t test
							P value	0.0465
							P value summary	*
							Are means signif. different? (P < 0.05)	Yes
							One- or two-tailed P value?	Two-tailed
							t, df	t=3.279 df=3
							Number of pairs	4
FIG 2B
pATM/atm	CTR	H2O2	H2O2 + KU				Column A	CTR		Column B	H2O2
	1	2.85	0.66				vs.	vs.		vs.	vs.
	1	2.3	1.13				Column B	H2O2		Column C	H2O2 + KU
	1	3.15	0.77
							Paired t test			Paired t test
							P value	0.0193		P value	0.0365
							P value summary	*		P value summary	*
							Significantly different (P < 0.05)?	Yes		Significantly different (P < 0.05)?	Yes
							One- or two-tailed P value?	Two-tailed		One- or two-tailed P value?	Two-tailed
							t, df	t=7.098, df=2		t, df	t=5.093, df=2
							Number of pairs	3		Number of pairs	3
pCHK2/chk2	CTR	H2O2	H2O2 + KU				Column A	CTR		Column B	H2O2
	1	2.82384	1.20365				vs.	vs.		vs.	vs.
	1	1.98493	1.00392				Column B	H2O2		Column C	H2O2 + KU
	1	2.2569	1.1965
							Paired t test			Paired t test
							P value	0.0317		P value	0.0261
							P value summary	*		P value summary	*
							Significantly different (P < 0.05)?	Yes		Significantly different (P < 0.05)?	Yes
							One- or two-tailed P value?	Two-tailed		One- or two-tailed P value?	Two-tailed
							t, df	t=5.484, df=2		t, df	t=6.068, df=2
							Number of pairs	3		Number of pairs	3
GSNOR/GAPDH	CTR	H2O2	H2O2 + KU				Column A	CTR		Column B	H2O2
	1	1.57	1.19				vs	vs		vs	vs
	1	2.87	1.8				Column B	H2O2		Column C	H2O2 + KU
	1	2.68	1.53
	1	2.12	0.79				Paired t test			Paired t test
							P value	0.021		P value	0.018
							P value summary	*		P value summary	*
							Are means signif. different? (P < 0.05)	Yes		Are means signif. different? (P < 0.05)	Yes
							One- or two-tailed P value?	Two-tailed		One- or two-tailed P value?	Two-tailed
							t, df	t=4.462 df=3		t, df	t=4.722 df=3
							Number of pairs	4		Number of pairs	4
FIG 2C
							Column A	CTR		Column B	H2O2
pCHK2/chk2	CTR	H2O2	H2O2 + AZD				vs	vs		vs	vs
	1	1.7384	2.07496				Column B	H2O2		Column C	H2O2 + AZD
	1	2.19337	1.00411
	1	1.98576	0.929473				Paired t test			Paired t test
							P value	0.0178		P value	0.3221
							P value summary	*		P value summary	ns
							Are means signif. different? (P < 0.05)	Yes		Are means signif. different? (P < 0.05)	No
							One- or two-tailed P value?	Two-tailed		One- or two-tailed P value?	Two-tailed
							t, df	t=7.395 df=2		t, df	t=1.304 df=2
							Number of pairs	3		Number of pairs	3
GSNOR/GAPDH	CTR	H2O2	H2O2 + AZD				Column A	CTR		Column B	H2O2
	1	2.02	1.2				vs	vs		vs	vs
	1	1.53	0.51				Column B	H2O2		Column C	H2O2 + AZD
	1	2.23	1.22
							Paired t test			Paired t test
							P value	0.0466		P value	0.0047
							P value summary	*		P value summary	**
							Are means signif. different? (P < 0.05)	Yes		Are means signif. different? (P < 0.05)	Yes
							One- or two-tailed P value?	Two-tailed		One- or two-tailed P value?	Two-tailed
							t, df	t=4.468 df=2		t, df	t=14.60 df=2
							Number of pairs	3		Number of pairs	3
FIG 2D
GSNOR/GAPDH	SCR CTR	SCR H2O2	siATM CTR	siATM H2O2			Column A	SCR CTR		Column D	siATM H2O2		Column C	siATM CTR
	1	1.62	0.84	0.49			vs	vs		vs.	vs.		vs.	vs.
	1	1.91	0.99	0.54			Column B	SCR H2O2		Column B	SCR H2O2		Column D	siATM H2O2
	1	1.53	0.79	0.71
							Paired t test			Paired t test			Paired t test
							P value	0.0268		P value	0.0077		P value	0.1174
							P value summary	*		P value summary	**		P value summary	ns
							Are means signif. different? (P < 0.05)	Yes		Significantly different (P < 0.05)?	Yes		Significantly different (P < 0.05)?	No
							One- or two-tailed P value?	Two-tailed		One- or two-tailed P value?	Two-tailed		One- or two-tailed P value?	Two-tailed
							t, df	t=5.989 df=2		t, df	t=11.35, df=2		t, df	t=2.655, df=2
							Number of pairs	3		Number of pairs	3		Number of pairs	3
FIG 2E
GSNOR/GAPDH	SCR CTR	SCR H2O2	siCHK2 CTR	siCHK2 H2O2			Column A	SCR CTR		Column D	siCHK2 H2O2
	1	2.86	1.33	1.79			vs	vs		vs.	vs.
	1	2.07	1.23	1.51			Column B	SCR H2O2		Column B	SCR H2O2
	1	2.57	1.33	1.65
							Paired t test			Paired t test
							P value	0.0229		P value	0.0303
							P value summary	*		P value summary	*
							Are means signif. different? (P < 0.05)	Yes		Significantly different (P < 0.05)?	Yes
							One- or two-tailed P value?	Two-tailed		One- or two-tailed P value?	Two-tailed
							t, df	t=6.501 df=2		t, df	t=5.617, df=2
							Number of pairs	3		Number of pairs	3
FIG 2F
PSNOs/LDH	ctr	h202	h2o2+ku	ctr	h202	h2o2+ku				Column E	h202		Column F	h2o2+ku
	1	0.532758	0.393677	4.48324	3.34353	7.43859				vs.	vs.		vs.	vs.
	1	0.88983	0.739187	5.17825	3.6145	6.862				Column D	ctr		Column E	h202
	1	0.6899	1.048	5.53265	3.20204	7.66897
										Paired t test			Paired t test
										P value	0.0405		P value	0.0083
										P value summary	*		P value summary	**
										Significantly different (P < 0.05)?	Yes		Significantly different (P < 0.05)?	Yes
										One- or two-tailed P value?	Two-tailed		One- or two-tailed P value?	Two-tailed
										t, df	t=4.815, df=2		t, df	t=10.91, df=2
										Number of pairs	3		Number of pairs	3
FIG 2G
GSNOR (polysomes)	Ctr	H2O2	KU	KU+H2o2						Column B	H2O2		Column D	KU+H2o2
	1	3.10213	0.981211	0.64226						vs.	vs.		vs.	vs.
	1	1.50105	0.945641	0.578549						Column A	Ctr		Column B	H2O2
	1	2.635	1.023	0.68524
										Unpaired t test			Unpaired t test
										P value	0.0411		P value	0.0203
										P value summary	*		P value summary	*
										Significantly different (P < 0.05)?	Yes		Significantly different (P < 0.05)?	Yes
										One- or two-tailed P value?	Two-tailed		One- or two-tailed P value?	Two-tailed
										t, df	t=2.972, df=4		t, df	t=3.731, df=4
FIG 2H
p-CHK1/Vinculin	ctr	8h H2O2	24h H2O2	HU			Column A	ctr		Column A	ctr		Column D	HU
	0.0012745	0.152494	0.176025	1			vs.	vs.		vs.	vs.		vs.	vs.
	0.0197242	0.0555225	0.0527091	1			Column B	8h H2O2		Column C	24h H2O2		Column A	ctr
	0.001	0.245	0.145	1
							Paired t test			Paired t test			Paired t test
							P value	0.1398		P value	0.1125		P value	<0.0001
							P value summary	ns		P value summary	ns		P value summary	****
							Significantly different (P < 0.05)?	No		Significantly different (P < 0.05)?	No		Significantly different (P < 0.05)?	Yes
							One- or two-tailed P value?	Two-tailed		One- or two-tailed P value?	Two-tailed		One- or two-tailed P value?	Two-tailed
							t, df	t=2.386, df=2		t, df	t=2.723, df=2		t, df	t=160.2, df=2
							Number of pairs	3		Number of pairs	3		Number of pairs	3
FIG 2I
GSNOR/Vinculin	SCR CTR	SCR H2O2	siCHK1 CTR	siCHK1 H2O2			Column A	SCR CTR		Column C	siCHK1 CTR
	1	3.18	1.09	2.94			vs	vs		vs	vs
	1	2.19	0.85	1.9			Column B	SCR H2O2		Column D	siCHK1 H2O2
	1	2.57	0.78	2.22
							Paired t test			Paired t test
							P value	0.0293		P value	0.0246
							P value summary	*		P value summary	*
							Are means signif. different? (P < 0.05)	Yes		Are means signif. different? (P < 0.05)	Yes
							One- or two-tailed P value?	Two-tailed		One- or two-tailed P value?	Two-tailed
							t, df	t=5.711 df=2		t, df	t=6.264 df=2
							Number of pairs	3		Number of pairs	3
