# Supplementary material for: Redox activation of ATM enhances GSNOR translation to sustain mitophagy and tolerance to oxidative stress
Source: EMBO Rep. 2020 Nov 27;22(1):e50500. doi: 10.15252/embr.202050500 (PMC7788447; doi:10.15252/embr.202050500)
Supplement: Supplementary file 7 — Source Data for Figure 3 [file EMBR-22-e50500-s005.zip › Figure3_numeric values and statistics.xlsx]

## Sheet: Fig3
FIG 3D
pATM/ATM	CTR	NCS
	1	22.24						Column A	CTR
	1	13.2367						vs	vs
	1	21.1801						Column B	NCS
								Paired t test
								P value	0.0243
								P value summary	*
								Are means signif. different? (P < 0.05)	Yes
								One- or two-tailed P value?	Two-tailed
								t, df	t=6.296 df=2
								Number of pairs	3
pATR/ATR	CTR	NCS
	1	12.28						Table Analyzed	FIG 3D NCS pATR/ATR
	1	12.61						Column A	CTR
	1	5.98						vs	vs
								Column B	NCS
								Paired t test
								P value	0.0499
								P value summary	*
								Are means signif. different? (P < 0.05)	Yes
								One- or two-tailed P value?	Two-tailed
								t, df	t=4.307 df=2
								Number of pairs	3
GSNOR/GAPDH	CTR	NCS
	1	0.76						Column A	CTR
	1	1.23						vs	vs
	1	0.82						Column B	NCS
								Paired t test
								P value	0.7098
								P value summary	ns
								Are means signif. different? (P < 0.05)	No
								One- or two-tailed P value?	Two-tailed
								t, df	t=0.4288 df=2
								Number of pairs	3
p-p53/p53	CTR	NCS
	1	3.83						Column A	CTR
	1	2.93						vs	vs
	1	5.01						Column B	NCS
								Paired t test
								P value	0.0399
								P value summary	*
								Are means signif. different? (P < 0.05)	Yes
								One- or two-tailed P value?	Two-tailed
								t, df	t=4.854 df=2
								Number of pairs	3
pChk1/Chk1	CTR	NCS
	1	8.97						Column A	CTR
	1	7.85						vs	vs
	1	14.36						Column B	NCS
								Paired t test
								P value	0.0428
								P value summary	*
								Are means signif. different? (P < 0.05)	Yes
								One- or two-tailed P value?	Two-tailed
								t, df	t=4.674 df=2
								Number of pairs	3
pCHK2/CHK2	CTR	NCS
	1	3.4						Column A	CTR
	1	4.14						vs	vs
	1	3.65						Column B	NCS
								Paired t test
								P value	0.0063
								P value summary	**
								Are means signif. different? (P < 0.05)	Yes
								One- or two-tailed P value?	Two-tailed
								t, df	t=12.56 df=2
								Number of pairs	3
FIG 3E
DCF	CTRL	NCS 2h	NCS 4h	NCS 8h				Column B	NCS 2h		Column C	NCS 4h		Column D	NCS 8h
	1	0.98	0.98	1.21				vs.	vs.		vs.	vs.		vs.	vs.
	1	1.01	0.64	0.58				Column A	CTRL		Column A	CTRL		Column A	CTRL
	1	0.92	0.97	0.93
								Unpaired t test			Unpaired t test			Unpaired t test
								P value	0.1601		P value	0.1441		P value	0.3178
								P value summary	ns		P value summary	ns		P value summary	ns
								Significantly different (P < 0.05)?	No		Significantly different (P < 0.05)?	No		Significantly different (P < 0.05)?	No
								One- or two-tailed P value?	One-tailed		One- or two-tailed P value?	One-tailed		One- or two-tailed P value?	One-tailed
								t, df	t=1.134, df=4		t, df	t=1.223, df=4		t, df	t=0.5121, df=4
FIG 3F
	empty	empty +H	atm WT	atm WT + H	atm CL	atm CL +H		Column B	empty +H		Column D	atm WT + H		Column F	atm CL +H
pATM/ATM	1	3.51242	1	3.12125	1	1.38403		vs.	vs.		vs.	vs.		vs.	vs.
	1	3.21202	1	2.41013	1	0.92778		Column A	empty		Column C	atm WT		Column E	atm CL
	1	2.96875	1	2.6871	1	1.136
								Paired t test			Paired t test			Paired t test
								P value	0.0049		P value	0.0139		P value	0.3751
								P value summary	**		P value summary	*		P value summary	ns
								Significantly different (P < 0.05)?	Yes		Significantly different (P < 0.05)?	Yes		Significantly different (P < 0.05)?	No
								One- or two-tailed P value?	Two-tailed		One- or two-tailed P value?	Two-tailed		One- or two-tailed P value?	Two-tailed
								t, df	t=14.19, df=2		t, df	t=8.406, df=2		t, df	t=1.132, df=2
								Number of pairs	3		Number of pairs	3		Number of pairs	3
	empty	empty +H	atm WT	atm WT + H	atm CL	atm CL +H		Column B	empty +H		Column D	atm WT + H		Column F	atm CL +H
GSNOR/Vinculin	1	2.71895	1	1.45043	1	0.956984		vs.	vs.		vs.	vs.		vs.	vs.
	1	1.98159	1	1.55936	1	1.12608		Column A	empty		Column C	atm WT		Column E	atm CL
	1	2.19639	1	1.86772	1	0.981917
								Paired t test			Paired t test			Paired t test
								P value	0.0273		P value	0.0376		P value	0.7209
								P value summary	*		P value summary	*		P value summary	ns
								Significantly different (P < 0.05)?	Yes		Significantly different (P < 0.05)?	Yes		Significantly different (P < 0.05)?	No
								One- or two-tailed P value?	Two-tailed		One- or two-tailed P value?	Two-tailed		One- or two-tailed P value?	Two-tailed
								t, df	t=5.933, df=2		t, df	t=5.008, df=2		t, df	t=0.4110, df=2
								Number of pairs	3		Number of pairs	3		Number of pairs	3
