# Supplementary material for: Redox activation of ATM enhances GSNOR translation to sustain mitophagy and tolerance to oxidative stress
Source: EMBO Rep. 2020 Nov 27;22(1):e50500. doi: 10.15252/embr.202050500 (PMC7788447; doi:10.15252/embr.202050500)
Supplement: Supplementary file 8 — Source Data for Figure 4 [file EMBR-22-e50500-s006.zip]

Archive with 5 entries (4 files):
- Figure4_uncropped gels.pdf
- __MACOSX/
- __MACOSX/._Figure4_uncropped gels.pdf
- Figure4_numeric values and statistics.xlsx
- __MACOSX/._Figure4_numeric values and statistics.xlsx
