# Supplementary material for: Redox activation of ATM enhances GSNOR translation to sustain mitophagy and tolerance to oxidative stress
Source: EMBO Rep. 2020 Nov 27;22(1):e50500. doi: 10.15252/embr.202050500 (PMC7788447; doi:10.15252/embr.202050500)
Supplement: Supplementary file 8 — Source Data for Figure 4 [file EMBR-22-e50500-s006.zip › Figure4_numeric values and statistics.xlsx]

## Sheet: Fig4
FIG 4A
GSNOR/GAPDH	CTR	H2O2	H2O2+PFT			Column A	CTR		Column A	CTR
	1	1.35495	1.09672			vs	vs		vs	vs
	1	1.51719	0.565911			Column B	H2O2		Column C	H2O2+PFT
	1	1.74931	0.977472
						Paired t test			Paired t test
						P value	0.042		P value	0.5334
						P value summary	*		P value summary	ns
						Are means signif. different? (P < 0.05)	Yes		Are means signif. different? (P < 0.05)	No
						One- or two-tailed P value?	Two-tailed		One- or two-tailed P value?	Two-tailed
						t, df	t=4.723 df=2		t, df	t=0.7461 df=2
						Number of pairs	3		Number of pairs	3
pATM/ATM	CTR	H2O2	H2O2+PFT			Column A	CTR		Column A	CTR
	0.0217206	0.880024	1.21978			vs.	vs.		vs.	vs.
	0.015	0.95	1.15			Column B	H2O2		Column C	H2O2+PFT
	0.056	1.2365	0.9476
						Paired t test			Paired t test
						P value	0.0095		P value	0.0075
						P value summary	**		P value summary	**
						Significantly different (P < 0.05)?	Yes		Significantly different (P < 0.05)?	Yes
						One- or two-tailed P value?	Two-tailed		One- or two-tailed P value?	Two-tailed
						t, df	t=10.20, df=2		t, df	t=11.50, df=2
						Number of pairs	3		Number of pairs	3
pCHK2/CHK2	CTR	H2O2	H2O2+PFT
	1	4.34054	6.60713			Column A	CTR		Column A	CTR
	1	3.896	5.12			vs.	vs.		vs.	vs.
	1	5.989	6.593			Column B	H2O2		Column C	H2O2+PFT
						Paired t test			Paired t test
						P value	0.0277		P value	0.0092
						P value summary	*		P value summary	**
						Significantly different (P < 0.05)?	Yes		Significantly different (P < 0.05)?	Yes
						One- or two-tailed P value?	Two-tailed		One- or two-tailed P value?	Two-tailed
						t, df	t=5.877, df=2		t, df	t=10.35, df=2
						Number of pairs	3		Number of pairs	3
p-p53/p53	CTR	H2O2	H2O2+PFT			Column A	CTR		Column A	CTR
	1	1.41781	0.704945			vs.	vs.		vs.	vs.
	1	1.689	0.962			Column B	H2O2		Column C	H2O2+PFT
	1	1.38647	0.81244
						Paired t test			Paired t test
						P value	0.0353		P value	0.1453
						P value summary	*		P value summary	ns
						Significantly different (P < 0.05)?	Yes		Significantly different (P < 0.05)?	No
						One- or two-tailed P value?	Two-tailed		One- or two-tailed P value?	Two-tailed
						t, df	t=5.183, df=2		t, df	t=2.328, df=2
						Number of pairs	3		Number of pairs	3
FIG 4B
GSNOR/GAPDH	SCR CTR	SCR H2O2	sip53 CTR	sip53 H2O2		Column A	SCR CTR		Column D	sip53 H2O2
	1	1.50377	0.755989	0.699707		vs.	vs.		vs.	vs.
	1	1.62002	1.012	0.89621		Column B	SCR H2O2		Column C	sip53 CTR
	1	1.8621	0.89254	1.01256
						Paired t test			Paired t test
						P value	0.0245		P value	0.8293
						P value summary	*		P value summary	ns
						Significantly different (P < 0.05)?	Yes		Significantly different (P < 0.05)?	No
						One- or two-tailed P value?	Two-tailed		One- or two-tailed P value?	Two-tailed
						t, df	t=6.272, df=2		t, df	t=0.2451, df=2
						Number of pairs	3		Number of pairs	3
pATM/ATM	SCR CTR	SCR H2O2	sip53 CTR	sip53 H2O2		Column A	SCR CTR
	1	2.52526	0.941888	1.94207		vs.	vs.		Column D	sip53 H2O2
	1	2.235	1.136	1.75611		Column B	SCR H2O2		vs.	vs.
	1	2.18896	0.923648	1.86057					Column C	sip53 CTR
						Paired t test
						P value	0.0063		Paired t test
						P value summary	**		P value	0.0185
						Significantly different (P < 0.05)?	Yes		P value summary	*
						One- or two-tailed P value?	Two-tailed		Significantly different (P < 0.05)?	Yes
						t, df	t=12.51, df=2		One- or two-tailed P value?	Two-tailed
						Number of pairs	3		t, df	t=7.250, df=2
									Number of pairs	3
pCHK2/CHK2	SCR CTR	SCR H2O2	sip53 CTR	sip53 H2O2		Column A	SCR CTR		Column D	sip53 H2O2
	1	2.47973	1.18398	2.27565		vs.	vs.		vs.	vs.
	1	2.2622	0.96545	1.99812		Column B	SCR H2O2		Column C	sip53 CTR
	1	2.5661	0.900153	2.561
						Paired t test			Paired t test
						P value	0.0039		P value	0.0243
						P value summary	**		P value summary	*
						Significantly different (P < 0.05)?	Yes		Significantly different (P < 0.05)?	Yes
						One- or two-tailed P value?	Two-tailed		One- or two-tailed P value?	Two-tailed
						t, df	t=15.88, df=2		t, df	t=6.300, df=2
						Number of pairs	3		Number of pairs	3
FIG 4C
GSNOR/GAPDH	empty CTR	empty H2O2	p53 CTR	p53 H2O2		Column A	empty CTR		Column A	empty CTR		Column D	p53 H2O2
	1	1.24	3.41	6.02		vs	vs		vs	vs		vs.	vs.
	1	2.72	3.05	5.04		Column B	empty H2O2		Column C	p53 CTR		Column C	p53 CTR
	1	1.1	3.31	5.12
						Paired t test			Paired t test			Paired t test
						P value	0.3163		P value	0.0023		P value	0.0126
						P value summary	ns		P value summary	**		P value summary	*
						Are means signif. different? (P < 0.05)	No		Are means signif. different? (P < 0.05)	Yes		Significantly different (P < 0.05)?	Yes
						One- or two-tailed P value?	Two-tailed		One- or two-tailed P value?	Two-tailed		One- or two-tailed P value?	Two-tailed
						t, df	t=1.325 df=2		t, df	t=21.03 df=2		t, df	t=8.818, df=2
						Number of pairs	3		Number of pairs	3		Number of pairs	3
pATM/ATM	empty CTR	empty H2O2	p53 CTR	p53 H2O2		Column A	empty CTR		Column C	p53 CTR
	1	2.16	1.11	1.84		vs.	vs.		vs.	vs.
	1	2.14	1.07	1.87		Column B	empty H2O2		Column D	p53 H2O2
	1	2.57439	1.00174	2.13756
						Paired t test			Paired t test
						P value	0.0118		P value	0.0193
						P value summary	*		P value summary	*
						Significantly different (P < 0.05)?	Yes		Significantly different (P < 0.05)?	Yes
						One- or two-tailed P value?	Two-tailed		One- or two-tailed P value?	Two-tailed
						t, df	t=9.122, df=2		t, df	t=7.095, df=2
						Number of pairs	3		Number of pairs	3
pCHK2/CHK2	empty CTR	empty H2O2	p53 CTR	p53 H2O2		Column A	empty CTR		Column C	p53 CTR
	1	3.58	5.63	8.22		vs.	vs.		vs.	vs.
	1	3.87	4.74	8.9		Column B	empty H2O2		Column D	p53 H2O2
	1	2.26	3.2265	7.2689
						Paired t test			Paired t test
						P value	0.0457		P value	0.0191
						P value summary	*		P value summary	*
						Significantly different (P < 0.05)?	Yes		Significantly different (P < 0.05)?	Yes
						One- or two-tailed P value?	Two-tailed		One- or two-tailed P value?	Two-tailed
						t, df	t=4.514, df=2		t, df	t=7.125, df=2
						Number of pairs	3		Number of pairs	3
