# Supplementary material for: Redox activation of ATM enhances GSNOR translation to sustain mitophagy and tolerance to oxidative stress
Source: EMBO Rep. 2020 Nov 27;22(1):e50500. doi: 10.15252/embr.202050500 (PMC7788447; doi:10.15252/embr.202050500)
Supplement: Supplementary file 9 — Source Data for Figure 5 [file EMBR-22-e50500-s007.zip › Figure5_numeric values and statistics.xlsx]

## Sheet: Fig5
FIG 5A
DCF	CTRL	H2O2 2h	H2O2 4h	H2O2 8h							Column B	H2O2 2h		Column C	H2O2 4h		Column D	H2O2 8h
	1	1.12	1.3	1.29							vs.	vs.		vs.	vs.		vs.	vs.
	1	1.11	1.17	1.31							Column A	CTRL		Column A	CTRL		Column A	CTRL
	1	1.08	1.19	1.28
											Unpaired t test			Unpaired t test			Unpaired t test
											P value	0.0005		P value	0.0028		P value	<0.0001
											P value summary	***		P value summary	**		P value summary	****
											Significantly different (P < 0.05)?	Yes		Significantly different (P < 0.05)?	Yes		Significantly different (P < 0.05)?	Yes
											One- or two-tailed P value?	One-tailed		One- or two-tailed P value?	One-tailed		One- or two-tailed P value?	One-tailed
											t, df	t=8.598, df=4		t, df	t=5.444, df=4		t, df	t=33.26, df=4
FIG 5B
Mitosox	CTRL	H2O2 2h	H2O2 4h	H2O2 8h							Column B	H2O2 2h		Column C	H2O2 4h		Column D	H2O2 8h
	1	1.57	1.73	1.66							vs.	vs.		vs.	vs.		vs.	vs.
	1	1.05	1.06	1.23							Column A	CTRL		Column A	CTRL		Column A	CTRL
	1	1.28	1.65	1.33
	1	1.35	1.52	1.56							Unpaired t test			Unpaired t test			Unpaired t test
											P value	0.0134		P value	0.0085		P value	0.0021
											P value summary	*		P value summary	**		P value summary	**
											Significantly different (P < 0.05)?	Yes		Significantly different (P < 0.05)?	Yes		Significantly different (P < 0.05)?	Yes
											One- or two-tailed P value?	One-tailed		One- or two-tailed P value?	One-tailed		One- or two-tailed P value?	One-tailed
											t, df	t=2.918, df=6		t, df	t=3.273, df=6		t, df	t=4.471, df=6
FIG 5D
MTCO2/Vinculin	scr ctr	scr H2O2	siGsnor ctr	siGsnor H2O2	siATM ctr	siATM H2O2					Column B	scr H2O2		Column D	siGsnor H2O2		Column F	siATM H2O2
	1	0.766752	1	1.76223	1	0.750126					vs.	vs.		vs.	vs.		vs.	vs.
	1	0.498699	1	1.17683	1	0.91845					Column A	scr ctr		Column C	siGsnor ctr		Column E	siATM ctr
	1	0.6226	1	1.46	1	1.12
											Paired t test			Paired t test			Paired t test
											P value	0.041		P value	0.1101		P value	0.5775
											P value summary	*		P value summary	ns		P value summary	ns
											Significantly different (P < 0.05)?	Yes		Significantly different (P < 0.05)?	No		Significantly different (P < 0.05)?	No
											One- or two-tailed P value?	Two-tailed		One- or two-tailed P value?	Two-tailed		One- or two-tailed P value?	Two-tailed
											t, df	t=4.785, df=2		t, df	t=2.759, df=2		t, df	t=0.6592, df=2
											Number of pairs	3		Number of pairs	3		Number of pairs	3
SDHB/Vinculin	scr ctr	scr H2O2	siGsnor ctr	siGsnor H2O2	siATM ctr	siATM H2O2					Column B	scr H2O2		Column D	siGsnor H2O2		Column F	siATM H2O2
	1	0.562395	1	1.52928	1	2.03					vs.	vs.		vs.	vs.		vs.	vs.
	1	0.797684	1	0.781622	1	1.22374					Column A	scr ctr		Column C	siGsnor ctr		Column E	siATM ctr
	1	0.676	1	1.15	1	1.62
											Paired t test			Paired t test			Paired t test
											P value	0.0419		P value	0.5504		P value	0.1153
											P value summary	*		P value summary	ns		P value summary	ns
											Significantly different (P < 0.05)?	Yes		Significantly different (P < 0.05)?	No		Significantly different (P < 0.05)?	No
											One- or two-tailed P value?	Two-tailed		One- or two-tailed P value?	Two-tailed		One- or two-tailed P value?	Two-tailed
											t, df	t=4.730, df=2		t, df	t=0.7118, df=2		t, df	t=2.683, df=2
											Number of pairs	3		Number of pairs	3		Number of pairs	3
NDUFB8/Vinculin	scr ctr	scr H2O2	siGsnor ctr	siGsnor H2O2	siATM ctr	siATM H2O2					Column B	scr H2O2		Column D	siGsnor H2O2		Column F	siATM H2O2
	1	0.720309	1	2.37773	1	6.1093					vs.	vs.		vs.	vs.		vs.	vs.
	1	0.502134	1	2.10182	1	10.2987					Column A	scr ctr		Column C	siGsnor ctr		Column E	siATM ctr
	1	0.6123	1	2.2397	1	8.199
											Paired t test			Paired t test			Paired t test
											P value	0.0253		P value	0.0041		P value	0.0271
											P value summary	*		P value summary	**		P value summary	*
											Significantly different (P < 0.05)?	Yes		Significantly different (P < 0.05)?	Yes		Significantly different (P < 0.05)?	Yes
											One- or two-tailed P value?	Two-tailed		One- or two-tailed P value?	Two-tailed		One- or two-tailed P value?	Two-tailed
											t, df	t=6.167, df=2		t, df	t=15.57, df=2		t, df	t=5.955, df=2
											Number of pairs	3		Number of pairs	3		Number of pairs	3
FIG 5E
D-LOOP/gActin	CTR	H2O2	CTR	H2O2	CTR	H2O2					Column B	H2O2		Column D	H2O2		Column F	H2O2
	1	0.834356	1	0.824789	1	1.45023					vs.	vs.		vs.	vs.		vs.	vs.
	1	0.808899	1	0.872476	1	1.42989					Column A	CTR		Column C	CTR		Column E	CTR
	1	0.817612	1	0.693617	1	1.3035
	1	0.95203	1	1.01324	1	0.82683					Unpaired t test			Unpaired t test			Unpaired t test
	1	0.90639	1	1.00675	1	0.81431					P value	<0.0001		P value	0.5821		P value	0.1029
	1	0.85211	1	0.95122	1	0.81189					P value summary	****		P value summary	ns		P value summary	ns
	1	0.670346	1	1.28068	1	1.64077					Significantly different (P < 0.05)?	Yes		Significantly different (P < 0.05)?	No		Significantly different (P < 0.05)?	No
	1	0.728556	1	1.076	1	1.38306					One- or two-tailed P value?	Two-tailed		One- or two-tailed P value?	Two-tailed		One- or two-tailed P value?	Two-tailed
											t, df	t=5.601, df=14		t, df	t=0.5633, df=14		t, df	t=1.745, df=14
FIG 5F
D-LOOP/gActin	CTR	H2O2	CTR	H2O2	CTR	H2O2	CTR	H2O2			Column B	H2O2		Column D	H2O2		Column F	H2O2		Column H	H2O2
	1	0.4067	1	0.4082	1	1.2037	1	0.4823			vs.	vs.		vs.	vs.		vs.	vs.		vs.	vs.
	1	0.4084	1	0.4199	1	1.269	1	0.4844			Column A	CTR		Column C	CTR		Column E	CTR		Column G	CTR
	1	0.3997	1	0.4465	1	1.5728	1	0.4716
	1	0.9601	1	0.5731	1	1.1058	1	0.8326			Unpaired t test			Unpaired t test			Unpaired t test			Unpaired t test
	1	0.6489	1	0.6112	1	1.0518	1	0.7416			P value	0.0009		P value	<0.0001		P value	0.0237		P value	0.0002
	1	0.6479	1	0.5107	1	1.0705	1	0.737			P value summary	***		P value summary	****		P value summary	*		P value summary	***
											Significantly different (P < 0.05)?	Yes		Significantly different (P < 0.05)?	Yes		Significantly different (P < 0.05)?	Yes		Significantly different (P < 0.05)?	Yes
											One- or two-tailed P value?	Two-tailed		One- or two-tailed P value?	Two-tailed		One- or two-tailed P value?	Two-tailed		One- or two-tailed P value?	Two-tailed
											t, df	t=4.655, df=10		t, df	t=14.71, df=10		t, df	t=2.664, df=10		t, df	t=5.635, df=10
FIG 5G
%mito/LC3 particles	atm wt	atm wt H2O2	atm cl	atm cl h2o2	atm cl+gsnor	atm cl+gsnor + h2o2	atm ra	atm ra +h2o2			Column B	atm wt H2O2		Column D	atm cl h2o2		Column F	atm cl+gsnor + h2o2		Column H	atm ra +h2o2		Column D	atm cl h2o2		Column F	atm cl+gsnor + h2o2
	6.78	5.32	5.26	6.62	5.33	4.35	4.71	11.06			vs.	vs.		vs.	vs.		vs.	vs.		vs.	vs.		vs.	vs.		vs.	vs.
	3.5	5.93	1.98	8.28	2.99	10.28	1.02	10.74			Column A	atm wt		Column C	atm cl		Column E	atm cl+gsnor		Column G	atm ra		Column B	atm wt H2O2		Column D	atm cl h2o2
	3.1	5.56	3.33	4.58	4.03	4.26	0.93	6.83
	2.28	2.44	3.16	2.91	5.52	4.58	1.61	9.41			Unpaired t test			Unpaired t test			Unpaired t test			Unpaired t test			Unpaired t test			Unpaired t test
	1.54	5.91	4.62	2.16	5.41	5.83	3.77	6.76			P value	0.0022		P value	0.2932		P value	0.0096		P value	<0.0001		P value	0.0373		P value	0.0082
	0.84	5.41	1.09	7.55	4.64	12.71	1.19	7.86			P value summary	**		P value summary	ns		P value summary	**		P value summary	****		P value summary	*		P value summary	**
	1.3	7.69	6.42	5.45	5.77	9.09	2.4	5.73			Significantly different (P < 0.05)?	Yes		Significantly different (P < 0.05)?	No		Significantly different (P < 0.05)?	Yes		Significantly different (P < 0.05)?	Yes		Significantly different (P < 0.05)?	Yes		Significantly different (P < 0.05)?	Yes
		9.22	4.03	4.65	4.19	5.22	4.17	4.07			One- or two-tailed P value?	Two-tailed		One- or two-tailed P value?	Two-tailed		One- or two-tailed P value?	Two-tailed		One- or two-tailed P value?	Two-tailed		One- or two-tailed P value?	Two-tailed		One- or two-tailed P value?	Two-tailed
		10.75	4.24	2.56	3.75	4.82	1.52	5.53			t, df	t=3.512, df=20		t, df	t=1.078, df=21		t, df	t=2.816, df=24		t, df	t=5.678, df=25		t, df	t=2.191, df=27		t, df	t=2.844, df=28
		9.83		2.83	4.05	14.49	2.59	7.98
		4.28		2.78		6.98	4.49	8.92
		9.68		4.17		7.95	4.17	4.76
		6.46		6.98		5.88	3.96	4.42
		3.95		3.7		8.8	5.1
		4.85				4.8
						8.63
