# Supplementary material for: Redox activation of ATM enhances GSNOR translation to sustain mitophagy and tolerance to oxidative stress
Source: EMBO Rep. 2020 Nov 27;22(1):e50500. doi: 10.15252/embr.202050500 (PMC7788447; doi:10.15252/embr.202050500)
Supplement: Supplementary file 10 — Source Data for Figure 6 [file EMBR-22-e50500-s008.zip › Figure6_numeric values and statistics.xlsx]

## Sheet: Fig6
FIG 6A
DCF	CTR	CCCP							Column B	CCCP
	1	2.09432							vs.	vs.
	1	1.86405							Column A	CTR
	1	1.76676
									Unpaired t test
									P value	0.0007
									P value summary	***
									Significantly different (P < 0.05)?	Yes
									One- or two-tailed P value?	Two-tailed
									t, df	t=9.353, df=4
FIG 6B
Mitosox	CTR	CCCP							Column B	CCCP
	1	1.65224							vs.	vs.
	1	1.57543							Column A	CTR
	1	1.61475
									Unpaired t test
									P value	<0.0001
									P value summary	****
									Significantly different (P < 0.05)?	Yes
									One- or two-tailed P value?	Two-tailed
									t, df	t=27.70, df=4
FIG 6D
D-Loop/gActin	atm wt	atm wt	atm 2RA	atm 2RA	atmCL	atmCL	atmCL+Gsnor	atmCL+Gsnor				Column B	CCCP 10		Column D	CCCP 10		Column F	CCCP 10		Column H	CCCP 10		Column H	CCCP 10
	CTR	CCCP 10	CTR	CCCP 10	CTR	CCCP 10	CTR	CCCP 10				vs.	vs.		vs.	vs.		vs.	vs.		vs.	vs.		vs.	vs.
	1	0.5836	1	0.7142	1	1.1355	1	0.768				Column A	CTR		Column C	CTR		Column E	CTR		Column G	CTR		Column F	CCCP 10
	1	0.5994	1	0.6198	1	1.1132	1	0.7951
	1	0.6152	1	0.6698	1	1.0573	1	0.9753				Unpaired t test			Unpaired t test			Unpaired t test			Unpaired t test			Unpaired t test
	1	0.575	1	0.6347	1	1.0516	1	0.9323				P value	<0.0001		P value	<0.0001		P value	0.005		P value	0.0404		P value	0.0068
												P value summary	****		P value summary	****		P value summary	**		P value summary	*		P value summary	**
												Significantly different (P < 0.05)?	Yes		Significantly different (P < 0.05)?	Yes		Significantly different (P < 0.05)?	Yes		Significantly different (P < 0.05)?	Yes		Significantly different (P < 0.05)?	Yes
												One- or two-tailed P value?	Two-tailed		One- or two-tailed P value?	Two-tailed		One- or two-tailed P value?	Two-tailed		One- or two-tailed P value?	Two-tailed		One- or two-tailed P value?	Two-tailed
												t, df	t=45.81, df=6		t, df	t=16.21, df=6		t, df	t=4.315, df=6		t, df	t=2.605, df=6		t, df	t=4.042, df=6
FIG 6F
%mito/LC3 particles	WTCLQ	WT CLQ CCCP	CL CLQ	CL CLQ CCCP	CL + GSNOR CLQ	CL + GSNOR CLQ CCCP			Column B	WT CLQ CCCP		Column D	CL CLQ CCCP		Column F	CL + GSNOR CLQ CCCP		Column D	CL CLQ CCCP		Column F	CL + GSNOR CLQ CCCP
	4.13	10.85	1.38	7.06	2.53	6.01			vs.	vs.		vs.	vs.		vs.	vs.		vs.	vs.		vs.	vs.
	5.29	4.86	6.1	4.71	4.14	5.28			Column A	WTCLQ		Column C	CL CLQ		Column E	CL + GSNOR CLQ		Column B	WT CLQ CCCP		Column D	CL CLQ CCCP
	3.3	9.73	1.7	1.73	2.29	6.03
	4.55	13.22	2.42	4.93	6.53	5.96			Unpaired t test			Unpaired t test			Unpaired t test			Unpaired t test			Unpaired t test
	5.3	7.88	5.08	2.38	3.63	5.88			P value	0.0019		P value	0.0883		P value	0.0071		P value	0.0006		P value	0.0065
	4.82	13.79	1.76	4.83	1.96	3.23			P value summary	**		P value summary	ns		P value summary	**		P value summary	***		P value summary	**
	3.97	3.37	2.06	4.31	6.73	11.62			Significantly different (P < 0.05)?	Yes		Significantly different (P < 0.05)?	No		Significantly different (P < 0.05)?	Yes		Significantly different (P < 0.05)?	Yes		Significantly different (P < 0.05)?	Yes
	0.84	8.61	0.67	3.79	2.47	10.34			One- or two-tailed P value?	Two-tailed		One- or two-tailed P value?	Two-tailed		One- or two-tailed P value?	Two-tailed		One- or two-tailed P value?	Two-tailed		One- or two-tailed P value?	Two-tailed
	1.75	10.29	4.4	3.75	2.48	16.07			t, df	t=3.547, df=21		t, df	t=1.771, df=26		t, df	t=2.941, df=24		t, df	t=3.888, df=26		t, df	t=2.983, df=24
		7.1	2.26	5.76	3.36	15.57
		7.52	3.57	6	6.25	3.31
		6.9	3.46	4.76	3.27	5.66
		4.56	2.94	2.58	3.17
		3.37	3.77	0.5	8.05
FIG 6G
MTCO2/LDH	ATMwt ctr	ATMwt CCCP	ATMcl	ATMcl CCCP	ATMcl+GSNOR ctr	ATMcl+GSNOR CCCP			Column B	ATMwt CCCP		Column D	ATMcl CCCP		Column F	ATMcl+GSNOR CCCP
	1	0.45306	1	0.724616	1	0.469468			vs.	vs.		vs.	vs.		vs.	vs.
	1	0.488982	1	0.791287	1	0.509093			Column A	ATMwt ctr		Column C	ATMcl		Column E	ATMcl+GSNOR ctr
	1	0.4322	1	0.8923	1	0.4301
									Paired t test			Paired t test			Paired t test
									P value	0.0009		P value	0.056		P value	0.0018
									P value summary	***		P value summary	ns		P value summary	**
									Significantly different (P < 0.05)?	Yes		Significantly different (P < 0.05)?	No		Significantly different (P < 0.05)?	Yes
									One- or two-tailed P value?	Two-tailed		One- or two-tailed P value?	Two-tailed		One- or two-tailed P value?	Two-tailed
									t, df	t=32.68, df=2		t, df	t=4.047, df=2		t, df	t=23.26, df=2
									Number of pairs	3		Number of pairs	3		Number of pairs	3
SDHA/LDH	ATMwt ctr	ATMwt CCCP	ATMcl	ATMcl CCCP	ATMcl+GSNOR ctr	ATMcl+GSNOR CCCP			Column B	ATMwt CCCP		Column D	ATMcl CCCP		Column F	ATMcl+GSNOR CCCP
	1	0.479148	1	0.937423	1	0.75535			vs.	vs.		vs.	vs.		vs.	vs.
	1	0.449775	1	0.940421	1	0.841899			Column A	ATMwt ctr		Column C	ATMcl		Column E	ATMcl+GSNOR ctr
	1	0.3625	1	0.8702	1	0.7956
									Paired t test			Paired t test			Paired t test
									P value	0.0038		P value	0.0671		P value	0.0149
									P value summary	**		P value summary	ns		P value summary	*
									Significantly different (P < 0.05)?	Yes		Significantly different (P < 0.05)?	No		Significantly different (P < 0.05)?	Yes
									One- or two-tailed P value?	Two-tailed		One- or two-tailed P value?	Two-tailed		One- or two-tailed P value?	Two-tailed
									t, df	t=16.26, df=2		t, df	t=3.664, df=2		t, df	t=8.094, df=2
									Number of pairs	3		Number of pairs	3		Number of pairs	3
VDAC/Vinculin	ATMwt ctr	ATMwt CCCP	ATMcl	ATMcl CCCP	ATMcl+GSNOR ctr	ATMcl+GSNOR CCCP			Column B	ATMwt CCCP		Column D	ATMcl CCCP		Column F	ATMcl+GSNOR CCCP
	1	0.484416	1	0.978176	1	0.737657			vs.	vs.		vs.	vs.		vs.	vs.
	1	0.56124	1	1.16	1	0.658			Column A	ATMwt ctr		Column C	ATMcl		Column E	ATMcl+GSNOR ctr
	1	0.5268	1	0.86	1	0.6845
									Paired t test			Paired t test			Paired t test
									P value	0.0022		P value	0.9951		P value	0.0058
									P value summary	**		P value summary	ns		P value summary	**
									Significantly different (P < 0.05)?	Yes		Significantly different (P < 0.05)?	No		Significantly different (P < 0.05)?	Yes
									One- or two-tailed P value?	Two-tailed		One- or two-tailed P value?	Two-tailed		One- or two-tailed P value?	Two-tailed
									t, df	t=21.42, df=2		t, df	t=0.006969, df=2		t, df	t=13.09, df=2
									Number of pairs	3		Number of pairs	3		Number of pairs	3
SDHB/Tubulin	ATMwt ctr	ATMwt CCCP	ATMcl	ATMcl CCCP	ATMcl+GSNOR ctr	ATMcl+GSNOR CCCP			Column B	ATMwt CCCP		Column D	ATMcl CCCP		Column F	ATMcl+GSNOR CCCP
	1	0.484416	1	0.978176	1	0.637657			vs.	vs.		vs.	vs.		vs.	vs.
	1	0.420973	1	1.06414	1	0.294764			Column A	ATMwt ctr		Column C	ATMcl		Column E	ATMcl+GSNOR ctr
	1	0.435039	1	1.12666	1	0.262321
									Paired t test			Paired t test			Paired t test
									P value	0.0012		P value	0.3208		P value	0.0376
									P value summary	**		P value summary	ns		P value summary	*
									Significantly different (P < 0.05)?	Yes		Significantly different (P < 0.05)?	No		Significantly different (P < 0.05)?	Yes
									One- or two-tailed P value?	Two-tailed		One- or two-tailed P value?	Two-tailed		One- or two-tailed P value?	Two-tailed
									t, df	t=28.76, df=2		t, df	t=1.309, df=2		t, df	t=5.012, df=2
									Number of pairs	3		Number of pairs	3		Number of pairs	3
NDUFB8/Tubulin	ATMwt ctr	ATMwt CCCP	ATMcl	ATMcl CCCP	ATMcl+GSNOR ctr	ATMcl+GSNOR CCCP			Column B	ATMwt CCCP		Column D	ATMcl CCCP		Column F	ATMcl+GSNOR CCCP
	1	0.53096	1	1.26272	1	0.803241			vs.	vs.		vs.	vs.		vs.	vs.
	1	0.594575	1	1.30488	1	0.825456			Column A	ATMwt ctr		Column C	ATMcl		Column E	ATMcl+GSNOR ctr
	1	0.56698	1	0.8867	1	0.8785
									Paired t test			Paired t test			Paired t test
									P value	0.0018		P value	0.3727		P value	0.018
									P value summary	**		P value summary	ns		P value summary	*
									Significantly different (P < 0.05)?	Yes		Significantly different (P < 0.05)?	No		Significantly different (P < 0.05)?	Yes
									One- or two-tailed P value?	Two-tailed		One- or two-tailed P value?	Two-tailed		One- or two-tailed P value?	Two-tailed
									t, df	t=23.66, df=2		t, df	t=1.139, df=2		t, df	t=7.358, df=2
									Number of pairs	3		Number of pairs	3		Number of pairs	3
