# Supplementary material for: Redox activation of ATM enhances GSNOR translation to sustain mitophagy and tolerance to oxidative stress
Source: EMBO Rep. 2020 Nov 27;22(1):e50500. doi: 10.15252/embr.202050500 (PMC7788447; doi:10.15252/embr.202050500)
Supplement: Supplementary file 11 — Source Data for Figure 7 [file EMBR-22-e50500-s009.zip]

Archive with 44 entries (41 files):
- Figure7_numeric values and statistics.xlsx
- __MACOSX/
- __MACOSX/._Figure7_numeric values and statistics.xlsx
- Fig7H_source images/
- Fig7H_source images/WT, DPTA merge.png
- __MACOSX/Fig7H_source images/
- __MACOSX/Fig7H_source images/._WT, DPTA merge.png
- Fig7H_source images/KO, CTR merge.png
- __MACOSX/Fig7H_source images/._KO, CTR merge.png
- Fig7H_source images/.DS_Store
- __MACOSX/Fig7H_source images/._.DS_Store
- Fig7H_source images/KO, H2O2-DPTA merge.png
- __MACOSX/Fig7H_source images/._KO, H2O2-DPTA merge.png
- Fig7H_source images/Icon
- __MACOSX/Fig7H_source images/._Icon
- Fig7H_source images/WT, DPTA red.png
- __MACOSX/Fig7H_source images/._WT, DPTA red.png
- Fig7H_source images/WT, CTR red.png
- __MACOSX/Fig7H_source images/._WT, CTR red.png
- Fig7H_source images/KO, H2O2 merge.png
- __MACOSX/Fig7H_source images/._KO, H2O2 merge.png
- Fig7H_source images/KO, H2O2-DPTA red.png
- __MACOSX/Fig7H_source images/._KO, H2O2-DPTA red.png
- Fig7H_source images/WT, H2O2 red.png
- __MACOSX/Fig7H_source images/._WT, H2O2 red.png
- Fig7H_source images/WT, CTR merge.png
- __MACOSX/Fig7H_source images/._WT, CTR merge.png
- Fig7H_source images/KO, DPTA merge.png
- __MACOSX/Fig7H_source images/._KO, DPTA merge.png
- Fig7H_source images/WT, H2O2-DPTA merge.png
- __MACOSX/Fig7H_source images/._WT, H2O2-DPTA merge.png
- Fig7H_source images/KO, CTR red.png
- __MACOSX/Fig7H_source images/._KO, CTR red.png
- Fig7H_source images/KO, DPTA red.png
- __MACOSX/Fig7H_source images/._KO, DPTA red.png
- Fig7H_source images/KO, H2O2 red.png
- __MACOSX/Fig7H_source images/._KO, H2O2 red.png
- Fig7H_source images/WT, H2O2 merge.png
- __MACOSX/Fig7H_source images/._WT, H2O2 merge.png
- Fig7H_source images/WT, H2O2-DPTA red.png
- __MACOSX/Fig7H_source images/._WT, H2O2-DPTA red.png
- __MACOSX/._Fig7H_source images
- Figure7_uncropped gels.pdf
- __MACOSX/._Figure7_uncropped gels.pdf
