# Supplementary material for: Redox activation of ATM enhances GSNOR translation to sustain mitophagy and tolerance to oxidative stress
Source: EMBO Rep. 2020 Nov 27;22(1):e50500. doi: 10.15252/embr.202050500 (PMC7788447; doi:10.15252/embr.202050500)
Supplement: Supplementary file 11 — Source Data for Figure 7 [file EMBR-22-e50500-s009.zip › Figure7_numeric values and statistics.xlsx]

## Sheet: Fig7
FIG 7B	empty	Gsnor-wt	empty	Gsnor-wt	empty	Gsnor-wt
Cell death (fold change)	CTR	CTR	H2O2+DPTA	H2O2+DPTA	H2O2+KU55933+DPTA	H2O2+KU55933+DPTA		Column D	H2O2+DPTA		Column F	H2O2+KU55933+DPTA
	1	1	4.4	3.8	37.6	5		vs.	vs.		vs.	vs.
	1	1	0.7	0.3	18.7	1.2		Column C	H2O2+DPTA		Column E	H2O2+KU55933+DPTA
	1	1	0.8	0.12	19.3	1.2
	1	1	5.3	3.9	11.6	3.2		Paired t test			Paired t test
								P value	0.0386		P value	0.0314
								P value summary	*		P value summary	*
								Significantly different (P < 0.05)?	Yes		Significantly different (P < 0.05)?	Yes
								One- or two-tailed P value?	Two-tailed		One- or two-tailed P value?	Two-tailed
								t, df	t=3.531, df=3		t, df	t=3.828, df=3
								Number of pairs	4		Number of pairs	4
FIG 7E
Viable cells	scr ctr	scr +GSNOR ctr	scr h2o2+dpta	scr +GSNOR h2o2+dpta	siParkin ctr	siParkin+GSNOR ctr	siParkin h2o2+dpta	siParkin+GSNOR h2o2+dpta			Column D	scr +GSNOR h2o2+dpta		Column H	siParkin+GSNOR h2o2+dpta
	1	1	0.111255	0.653189	1	1	0.297104	0.230507			vs.	vs.		vs.	vs.
	1	1	0.128467	0.722254	1	1	0.330113	0.414644			Column C	scr h2o2+dpta		Column G	siParkin h2o2+dpta
	1	1	0.295349	0.729167	1	1	0.277784	0.307745
	1	1	0.285998	0.461265	1	1	0.397486	0.188835			Unpaired t test			Unpaired t test
	1	1	0.347598	0.454619	1	1	0.435615	0.196041			P value	0.0012		P value	0.0582
	1	1	0.46415	0.604259	1	1	0.416454	0.252505			P value summary	**		P value summary	ns
											Significantly different (P < 0.05)?	Yes		Significantly different (P < 0.05)?	No
											One- or two-tailed P value?	Two-tailed		One- or two-tailed P value?	Two-tailed
											t, df	t=4.482, df=10		t, df	t=2.138, df=10
FIG 7G
% dead cells	wt H2O2	ko H2O2	wt DPTA	ko DPTA	wt H2O2 + DPTA	ko H2O2 + DPTA					Column B	ko H2O2		Column D	ko DPTA		Column F	ko H2O2 + DPTA
	0	2.63158	0	0	2.63158	10.7143					vs.	vs.		vs.	vs.		vs.	vs.
	7.79492	7.70373	0.877077	6.62595	2.94611	13.0648					Column A	wt H2O2		Column C	wt DPTA		Column E	wt H2O2 + DPTA
	0	0	3.22158	7.54172	1.6366	5.96801
											Paired t test			Paired t test			Paired t test
											P value	0.443		P value	0.1916		P value	0.0473
											P value summary	ns		P value summary	ns		P value summary	*
											Significantly different (P < 0.05)?	No		Significantly different (P < 0.05)?	No		Significantly different (P < 0.05)?	Yes
											One- or two-tailed P value?	Two-tailed		One- or two-tailed P value?	Two-tailed		One- or two-tailed P value?	Two-tailed
											t, df	t=0.9485, df=2		t, df	t=1.942, df=2		t, df	t=4.431, df=2
											Number of pairs	3		Number of pairs	3		Number of pairs	3
