# Supplementary material for: Redox activation of ATM enhances GSNOR translation to sustain mitophagy and tolerance to oxidative stress
Source: EMBO Rep. 2020 Nov 27;22(1):e50500. doi: 10.15252/embr.202050500 (PMC7788447; doi:10.15252/embr.202050500)
Supplement: Supplementary file 12 — Source Data for Figure 8 [file EMBR-22-e50500-s010.zip › Figure8_numeric values and statistics.xlsx]

## Sheet: Fig8
FIG 8A
DCF	CTRL	PMA + Ionomycin T 10	PMA + Ionomycin T 30								Column B	PMA + Ionomycin T 10		Column C	PMA + Ionomycin T 30
	1	0.94	1.87								vs.	vs.		vs.	vs.
	1	1.34	1.3								Column A	CTRL		Column A	CTRL
	1	1.54	2.78
	1	1.99	2.67								Unpaired t test			Unpaired t test
											P value	0.0418		P value	0.0082
											P value summary	*		P value summary	**
											Significantly different (P < 0.05)?	Yes		Significantly different (P < 0.05)?	Yes
											One- or two-tailed P value?	One-tailed		One- or two-tailed P value?	One-tailed
											t, df	t=2.073, df=6		t, df	t=3.302, df=6
FIG 8B											Column B	PMA + Ionomycin T 10		Column C	PMA + Ionomycin T 30
DAF-FM	CTRL	PMA + Ionomycin T 10	PMA + Ionomycin T 30								vs.	vs.		vs.	vs.
	1	1.1	1.23								Column A	CTRL		Column A	CTRL
	1	1.18	1.82
	1	1.32	1.68								Unpaired t test			Unpaired t test
	1	1.26	1.65								P value	0.006		P value	0.0003
	1	1.18	2.21								P value summary	**		P value summary	***
	1	0.98	1.63								Significantly different (P < 0.05)?	Yes		Significantly different (P < 0.05)?	Yes
											One- or two-tailed P value?	Two-tailed		One- or two-tailed P value?	Two-tailed
											t, df	t=3.475, df=10		t, df	t=5.431, df=10
FIG 8C
p-ATM/ATM	ctr	h2o	pma+iono								Column B	h2o		Column C	pma+iono
	1	2.12323	2.45035								vs.	vs.		vs.	vs.
	1	1.64987	1.86803								Column A	ctr		Column A	ctr
	1	1.99632	2.39594
											Paired t test			Paired t test
											P value	0.0227		P value	0.0218
											P value summary	*		P value summary	*
											Significantly different (P < 0.05)?	Yes		Significantly different (P < 0.05)?	Yes
											One- or two-tailed P value?	Two-tailed		One- or two-tailed P value?	Two-tailed
											t, df	t=6.526, df=2		t, df	t=6.667, df=2
											Number of pairs	3		Number of pairs	3
GSNOR/Vinculin	ctr	h2o	pma+iono								Column B	h2o		Column C	pma+iono
	1	1.40994	1.42843								vs.	vs.		vs.	vs.
	1	1.34091	1.50143								Column A	ctr		Column A	ctr
	1	1.2712	1.62307
											Paired t test			Paired t test
											P value	0.0135		P value	0.0118
											P value summary	*		P value summary	*
											Significantly different (P < 0.05)?	Yes		Significantly different (P < 0.05)?	Yes
											One- or two-tailed P value?	Two-tailed		One- or two-tailed P value?	Two-tailed
											t, df	t=8.506, df=2		t, df	t=9.119, df=2
											Number of pairs	3		Number of pairs	3
FIG 8D
Cell death	Vehicle	Vehicle	Vehicle	H2O2	H2O2	H2O2	PMA+Iono	PMA+Iono	PMA+Iono		Column E	KU-55933		Column F	N6022		Column H	KU-55933		Column I	N6022
	No inhibitors	KU-55933	N6022	No inhibitors	KU-55933	N6022	No inhibitors	KU-55933	N6022		vs.	vs.		vs.	vs.		vs.	vs.		vs.	vs.
	4.08	7.81	5.19	12.71	19.18	24.81	7.43	19.91	8.39		Column D	No inhibitors		Column D	No inhibitors		Column G	No inhibitors		Column G	No inhibitors
	4.22667	6.20667	6.27	8.88	12.4733	16.14	8.37333	13.59	11.29
	4.16333	4.59	5.75667	8.16	12.27	17.27	7.96667	11.165	8.845		Paired t test			Paired t test			Paired t test			Paired t test
	4.52667	5.10333	6.89	8.60333	8.91667	16.07	7.76333	11.47	9.97		P value	0.0205		P value	0.0012		P value	0.0303		P value	0.0122
	4.62	6.02	4.70333	6.83	13.1	13.05	9.21	13.05	12.2		P value summary	*		P value summary	**		P value summary	*		P value summary	*
											Significantly different (P < 0.05)?	Yes		Significantly different (P < 0.05)?	Yes		Significantly different (P < 0.05)?	Yes		Significantly different (P < 0.05)?	Yes
											One- or two-tailed P value?	Two-tailed		One- or two-tailed P value?	Two-tailed		One- or two-tailed P value?	Two-tailed		One- or two-tailed P value?	Two-tailed
											t, df	t=3.720, df=4		t, df	t=8.206, df=4		t, df	t=3.287, df=4		t, df	t=4.342, df=4
											Number of pairs	5		Number of pairs	5		Number of pairs	5		Number of pairs	5
FIG 8E
DCF	CTRL	10 min stimulation									Column B	10 min stimulation
	1	1.14648									vs.	vs.
	1	1.18994									Column A	CTRL
	1	1.33607
											Unpaired t test
											P value	0.0087
											P value summary	**
											Significantly different (P < 0.05)?	Yes
											One- or two-tailed P value?	One-tailed
											t, df	t=3.909, df=4
FIG 8F
DAF-FM	CTRL	15 min stimulation									Column B	15 min stimulation
	1	1.10763									vs.	vs.
	1	1.14632									Column A	CTRL
	1	1.21
											Unpaired t test
											P value	0.0033
											P value summary	**
											Significantly different (P < 0.05)?	Yes
											One- or two-tailed P value?	One-tailed
											t, df	t=5.182, df=4
FIG 8G
Celle death (AnV+PI+)	Costimuli	KU-55933 + Costimuli									Column B	KU-55933 + Costimuli
	1	2.11641									vs.	vs.
	1	1.50511									Column A	Costimuli
	1	0.971248
	1	1.29156									Unpaired t test
											P value	0.0495
											P value summary	*
											Significantly different (P < 0.05)?	Yes
											One- or two-tailed P value?	One-tailed
											t, df	t=1.951, df=6
Celle death (AnV+PI+)	Costimuli	N6022 + Costimuli
	1	1.26347									Column B	N6022 + Costimuli
	1	1.14533									vs.	vs.
	1	1.15175									Column A	Costimuli
	1	1.21288
											Unpaired t test
											P value	0.0002
											P value summary	***
											Significantly different (P < 0.05)?	Yes
											One- or two-tailed P value?	One-tailed
											t, df	t=6.933, df=6
FIG 8H
Activated T cells	Costimuli	KU-55933 + Costimuli	N6022 + Costimuli								Column B	KU-55933 + Costimuli		Column C	N6022 + Costimuli
	44.8	13.1	39.6								vs.	vs.		vs.	vs.
	52.4	10.5	33.9								Column A	Costimuli		Column A	Costimuli
	47.9	19.4	23.9
											Unpaired t test			Unpaired t test
											P value	0.0003		P value	0.0177
											P value summary	***		P value summary	*
											Significantly different (P < 0.05)?	Yes		Significantly different (P < 0.05)?	Yes
											One- or two-tailed P value?	One-tailed		One- or two-tailed P value?	One-tailed
											t, df	t=9.887, df=4		t, df	t=3.123, df=4
